# Supplementary material for: Comparative Transcriptome Profiling Reveals Key MicroRNAs and Regulatory Mechanisms for Aluminum Tolerance in Olive
Source: Plants (Basel). 2023 Feb 21;12(5):978. doi: 10.3390/plants12050978 (PMC10005091; doi:10.3390/plants12050978)
Supplement: Supplementary file 1 [file plants-12-00978-s001.zip]

Archive with 1 entries (1 files):
- plants-2233501-supplementary.pdf
